# Supplementary material for: Usher Syndrome: Genetics of a Human Ciliopathy
Source: Int J Mol Sci. 2021 Jun 23;22(13):6723. doi: 10.3390/ijms22136723 (PMC8268283; doi:10.3390/ijms22136723)
Supplement: Supplementary file 1 [file ijms-22-06723-s001.zip]

Archive with 1 entries (1 files):
- ijms-1252510-supplementary.pdf
